# Supplementary material for: Evaluating deconvolution methods using real bulk RNA-expression data for robust prognostic insights across cancer types
Source: Genome Biol. 2026 Jan 21;27:38. doi: 10.1186/s13059-026-03942-1 (PMC12906006; doi:10.1186/s13059-026-03942-1)
Supplement: Supplementary file 2 — Additional file 2: Table S1. Rankings of deconvolution results for the five deconvolution methods across all pseudobulk and realbulk samples in the GSE176078 dataset. Table S2. Bulk datasets used in the benchmark and pan-cancer analysis. Table S3. scRNA-seq datasets used in the benchmark and pan-cancer analysis. Table S4. The cell type annotations used for each cancer type in the benchmark. Table S5. Datasets besides benchmark evaluation and pan-cancer analysis. Table S6. All DP cell types detected by deconvolution methods and their corresponding p-values in scRNA-seq data. For deconvolution results, the FDR threshold was set at 0.05; for DP cell types in scRNA-seq data, the FDR threshold was 0.1. Condition 1 and Condition 2 correspond to those in Table S2. Table S7. All PR cell types detected by deconvolution methods. [file 13059_2026_3942_MOESM2_ESM.xlsx]

## Sheet: Table S1
Table S1: Rankings of deconvolution results for the five deconvolution methods across all pseudobulk and realbulk samples in the GSE176078 dataset.
pseudobulk samples						realbulk samples
	BayesPrism	CIBERSORT	DWLS	MuSiC	ReCIDE		BayesPrism	CIBERSORT	DWLS	MuSiC	ReCIDE
CID3941	2	1	3	5	4	CID3941	1	3	2	5	4
CID4040	5	4	1	3	2	CID4040	4	3	1	5	2
CID4067	2	5	4	3	1	CID4067	1	2	4	5	3
CID4290A	2	5	1	4	3	CID4290A	1	3	2	5	4
CID4398	4	5	1	3	2	CID4398	4	3	1	5	2
CID4461	1	5	2	3	4	CID4461	1	5	2	3	4
CID4463	3	5	1	4	2	CID4463	1	2	5	4	3
CID4471	1	3	2	5	4	CID4471	3	4	2	5	1
CID4530N	2	3	1	5	4	CID4530N	1	4	2	5	3
CID4535	3	5	2	4	1	CID4535	1	5	2	4	3
CID3963	5	4	3	1	2	CID3963	4	1	3	5	2
CID44041	4	3	2	5	1	CID44041	4	1	3	5	2
CID4465	3	4	1	5	2	CID4465	2	3	5	4	1
CID4495	4	5	1	3	2	CID4495	3	4	2	5	1
CID44971	5	3	2	4	1	CID44971	3	1	4	5	2
CID4513	5	4	3	2	1	CID4513	5	3	2	4	1
CID4515	3	5	1	4	2	CID4515	1	4	2	5	3
Average	3.18	4.06	1.82	3.71	2.24	Average	2.35	3	2.59	4.65	2.41

## Sheet: Table S2
Table S2: Bulk datasets used in the benchmark and pan-cancer analysis.
	TCGA cohorts		GEO cohorts
Disease	Number of samples in condition 1	Number of samples in condition 2	Number of samples in condition 1	Number of samples in condition 2	condition 1	condition 2	GEO_number	GEO_type	additional GEO cohorts
BRCA	711	174	11	9	ER+ BC	TNBC	GSE176078	RNA-seq	GSE17536, 177 tumor samples, microarray
COAD	39	380	19	443	normal	tumor	*GSE39582	Microarray
ESCA	13	173	10	10	normal	tumor	GSE149609	RNA-seq
HNSC	21	65	60	179	HPV+ HNSC	HPV- HNSC	*GSE65858	Microarray
KIRC	71	512	72	72	normal	tumor	GSE53757	Microarray
LIHC	49	351	30	64	normal	tumor	GSE87630	Microarray
NSCLC	482	509	43	133	LUSC	LUAD	*GSE42127	Microarray	GSE30219, 85 LUAD samples, microarray
PAAD	4	141	46	145	normal	tumor	*GSE71729	Microarray
PRAD	51	481	160	264	normal	tumor	GSE62872	Microarray
STAD	12	73	100	300	normal	tumor	GSE66229	Microarray
* represents GEO cohorts with survival information. All TCGA cohorts have survival
Data from the TCGA database were downloaded using the TCGAbiolinks R package.

## Sheet: Table S3
Table S3: scRNA-seq datasets used in the benchmark and pan-cancer analysis
Disease	scRNA_source_article	data sources	Number of samples in condition 1	Number of samples in condition 2	condition 1	condition 2
BRCA	Bassez A et al. 2021	https://ega-archive.org/datasets/EGAD00001006608	15	13	ER+ BC	TNBC
COAD	Pelka et al. 2021	https://cellxgene.cziscience.com/	35	53	normal	tumor
ESCA	Zhang X et al. 2021	http://tisch.comp-genomics.org/home/	4	60	normal	tumor
HNSC	Kürten et al. 2021	https://www.weizmann.ac.il/sites/3CA/	6	12	HPV+ HNSC	HPV- HNSC
KIRC	Mei S et al.2022	GSE178481	8	11	normal	tumor
LIHC	Sharma et al. 2020	https://www.weizmann.ac.il/sites/3CA/	9	14	normal	tumor
NSCLC	Salcher S et al. 2022	https://cellxgene.cziscience.com/	22	18	LUSC	LUAD
PAAD	Peng et al. 2019	https://www.weizmann.ac.il/sites/3CA/	11	24	normal	tumor
PRAD	Hirz T et al.2023	GSE181294	14	18	normal	tumor
STAD	Kumar V et al.2022	https://www.weizmann.ac.il/sites/3CA/	9	23	normal	tumor

## Sheet: Table S4
Table S4: The cell type annotations used for each cancer type in the benchmark. the highlighted ones correspond to DP cell types. There is no DP cell type in the PRAD dataset, whereas PAAD was not used for DP-based benchmark evaluation.
BRCA:	Myeloid_cell	T_cell	pDC	Fibroblast	Endothelial_cell	B_cell	Cancer_cell	Mast_cell
COAD:	Epi	TCD4	Peri	Macro	DC	NK	Endo	Mono	Fibro	TCD8	B	Mast	Plasma	TZBTB16	Tgd	Granulo	ILC	SmoothMuscle	Schwann
ESCA:	Plasma	B	Fibroblasts DC	CD8Tex	CD4Tcon	Mono/Macro	Treg	Tprolif	Epithelial	Mast	Pericytes	Endothelial
HNSC:	T-NK-cell	cDC	Macrophage	pDC	Epithelial	B-cell	Plasma cell	Mast cell	Lymphovascular	Fibroblast	Myofibroblast	Schwann cell	Myocyte	Endothelial
KIRC:	Macro	Endothelial	epi	NK	CD4	Pericytes	CTL	NKT	Mono	Fibroblast	mDC	memBcell	Mature_B	Treg	Erythroid	Proliferation Tcell	Mast_cells
NSCLC:	Epithelial cell	Endothelial cell	Plasma cell	Macrophage	Mast cell	other	Stromal	cDC2	pDC	transitional club/AT2	T cell CD8	T cell regulatory		Monocyte	Macrophage alveolar	cDC1	T cell CD4	Neutrophils	DC mature	B cell	NK cell
STAD:	T_Cells	Plasma_Cells	Macrophages	B_Cells	Fibroblasts	Mast	epi	Endothelial
PRAD:	Active_B	CD56bright	CD56bright_IL7R	CD56dim	CD8_effector	CTL_1	CTL_2	Cycling_T	Endothelial_cells_1	Endothelial_cells_2	Fibroblasts	Macrophage1	Macrophage2	Macrophage3	Mast_cells	mDC	Mono1	Mono2	Mono3	Naive_B	Naive_Th	NKT	PDC	Pericytes_1	Pericytes_2	Plasma_cells	Th1	Th17	Treg	Epithelium
PAAD:	Epithelial	Immature.B.Cell	Mem.B.Cell	Naive.CD4.T.Cell	T.Reg	Cytotoxic.CD8.T	Dysfunctional.CD8	Early.CD8	Classical.Mono	FSIP2.TAM	GRN.TAM	Resident.Mac	SPP1.TAM	Arterial_EC	EHT_EC	Tip_EC	Venous_EC	MT1X_EC	csCAF	iCAF	myCAF	IL11.CAF	qPSC	smPSC	LAMP3.DC	mDC

## Sheet: Table S5
Table S5: Datasets besides benchmark evaluation and pan-cancer analysis
Disease	data sources	data_type	Number of samples in condition 1	Number of samples in condition 2	condition 1	condition 2
BRCA	GSE176078	scRNA-seq	11	9	ER+ BC	TNBC
COVID-19	GSE161731	RNA-seq	16	77	normal	disease
	GSE202805	RNA-seq	10	42	normal	disease
	https://covid19cellatlas.org/	scRNA-seq	23	81	normal	disease
SLE	GSE121239	microarray	20	65	normal	disease
	GSE81622	microarray	25	15	normal	disease
	GSE174188	scRNA-seq	99	152	normal	disease

## Sheet: Table S6
Table S6: All DP cell types detected by deconvolution methods and their corresponding p-values in scRNA-seq data. For deconvolution results, the FDR threshold was set at 0.05; for DP cell types in scRNA-seq data, the FDR threshold was 0.1. Condition 1 and Condition 2 correspond to those in Table S2.
Celltype	p.adjust	Trend	log2FC	condition 1 prop	condition 2 prop	orig	disease
Epi	1.09672e-14	+	0.208702	0.716706	0.82826	BayesPrism	TCGA-BRCA
Fibroblast	1.04772e-11	-	0.838778	0.160128	0.0895304	BayesPrism	TCGA-BRCA
B_cell	0.011226	+	0.906704	0.0125741	0.0235733	BayesPrism	TCGA-BRCA
T_cell	0.00193044	+	1.71755	0.00872337	0.0286892	BayesPrism	TCGA-BRCA
Endothelial_cell	2.8551e-15	-	0.651446	0.0617513	0.0393135	BayesPrism	TCGA-BRCA
pDC	7.64687e-12	+	1.65469	0.00285329	0.00898375	BayesPrism	TCGA-BRCA
B_cell	6.61201e-09	-	0.477245	0.109706	0.078807	CIBERSORT	TCGA-BRCA
Epi	1.70573e-37	+	0.681427	0.373256	0.5986	CIBERSORT	TCGA-BRCA
Endothelial_cell	1.70573e-37	-	1.15548	0.068404	0.0307078	CIBERSORT	TCGA-BRCA
Fibroblast	2.4157e-16	-	0.494838	0.313749	0.222649	CIBERSORT	TCGA-BRCA
Mast_cell	2.28385e-07	+	1.06151	0.00925421	0.0193146	CIBERSORT	TCGA-BRCA
Myeloid_cell	2.46592e-24	-	0.777324	0.0996164	0.058121	CIBERSORT	TCGA-BRCA
pDC	0.0189925	+	0.394753	0.00737063	0.0096903	CIBERSORT	TCGA-BRCA
B_cell	0.000752634	+	0.863901	0.0179701	0.0327048	DWLS	TCGA-BRCA
Epi	1.73923e-16	+	0.258724	0.665127	0.795771	DWLS	TCGA-BRCA
Endothelial_cell	2.76943e-29	-	0.901603	0.0503468	0.0269502	DWLS	TCGA-BRCA
Fibroblast	6.17856e-19	-	0.979292	0.16292	0.0826377	DWLS	TCGA-BRCA
Myeloid_cell	5.61103e-22	-	1.09466	0.0604545	0.0283077	DWLS	TCGA-BRCA
pDC	0.00413327	+	0.864557	0.00237473	0.00432386	DWLS	TCGA-BRCA
Fibroblast	1.68526e-18	-	0.936283	0.569713	0.297719	MuSiC	TCGA-BRCA
Epi	1.68526e-18	+	1.39917	0.140484	0.370526	MuSiC	TCGA-BRCA
B_cell	5.73658e-08	+	1.46755	0.00678162	0.0187547	MuSiC	TCGA-BRCA
T_cell	0.0237385	+	0.332487	0.00239444	0.00301503	MuSiC	TCGA-BRCA
pDC	3.53398e-10	+	2.54983	0.00120562	0.00705973	MuSiC	TCGA-BRCA
B_cell	2.114e-06	+	0.903327	0.0301335	0.056361	ReCIDE	TCGA-BRCA
Epi	4.00235e-08	+	0.215091	0.560079	0.650127	ReCIDE	TCGA-BRCA
Endothelial_cell	5.06801e-24	-	0.705218	0.0518644	0.031811	ReCIDE	TCGA-BRCA
Fibroblast	2.63668e-16	-	0.872615	0.224819	0.122786	ReCIDE	TCGA-BRCA
Mast_cell	5.9149e-13	-	0.935179	0.0056371	0.00294808	ReCIDE	TCGA-BRCA
Myeloid_cell	7.18568e-11	-	0.575992	0.0545696	0.0366067	ReCIDE	TCGA-BRCA
pDC	5.18058e-49	+	1.88114	0.00180504	0.00664915	ReCIDE	TCGA-BRCA
B_cell	0.0827824	+	2.32006	0.0783613	0.0156925	scRNA	TCGA-BRCA
Fibroblast	0.0827824	-	0.852848	0.0831966	0.150258	scRNA	TCGA-BRCA
Myeloid_cell	0.0827824	+	0.985281	0.104003	0.0525348	scRNA	TCGA-BRCA
pDC	0.0861785	+	1.35872	0.00450716	0.00175747	scRNA	TCGA-BRCA
T_cell	0.0953529	+	1.29873	0.381091	0.154908	scRNA	TCGA-BRCA
T_cell	0.032634	+	1.01343	0.0287458	0.0580291	BayesPrism	GEO-BRCA
pDC	0.0251488	+	1.97962	0.014336	0.0565394	BayesPrism	GEO-BRCA
Epi	0.0226244	-	1.59242	0.267131	0.0885845	MuSiC	GEO-BRCA
Mast_cell	0.00201106	-	1.76965	0.0198174	0.00581206	ReCIDE	GEO-BRCA
pDC	9.52608e-05	+	2.17132	0.00621623	0.0280002	ReCIDE	GEO-BRCA
B_cell	0.0827824	+	2.32006	0.0783613	0.0156925	scRNA	GEO-BRCA
Fibroblast	0.0827824	-	0.852848	0.0831966	0.150258	scRNA	GEO-BRCA
Myeloid_cell	0.0827824	+	0.985281	0.104003	0.0525348	scRNA	GEO-BRCA
pDC	0.0861785	+	1.35872	0.00450716	0.00175747	scRNA	GEO-BRCA
T_cell	0.0953529	+	1.29873	0.381091	0.154908	scRNA	GEO-BRCA
Epi	7.81684e-11	+	0.230519	0.742991	0.87172	BayesPrism	TCGA-COAD
Endo	0.00655043	-	0.326891	0.0439306	0.0350238	BayesPrism	TCGA-COAD
Macro	2.20113e-08	-	1.51965	0.0359872	0.0125513	BayesPrism	TCGA-COAD
B	0.00559769	-	1.68141	0.00873993	0.00272491	BayesPrism	TCGA-COAD
TCD8	0.0139155	-	1.01648	0.00506597	0.00250422	BayesPrism	TCGA-COAD
TZBTB16	0.000731669	-	1.68403	0.00541597	0.00168551	BayesPrism	TCGA-COAD
Peri	1.01187e-11	-	1.40283	0.019181	0.00725398	BayesPrism	TCGA-COAD
ILC	0.000903444	-	1.68609	0.00408241	0.00126868	BayesPrism	TCGA-COAD
B	0.00522112	-	0.896131	0.020546	0.0110399	CIBERSORT	TCGA-COAD
Endo	0.00104285	+	0.86344	0.00960593	0.0174768	CIBERSORT	TCGA-COAD
Fibro	0.00134972	+	0.623863	0.0727265	0.112071	CIBERSORT	TCGA-COAD
Macro	0.000479287	-	0.967985	0.0952088	0.0486726	CIBERSORT	TCGA-COAD
Mast	0.000710704	-	0.769691	0.0120023	0.00703987	CIBERSORT	TCGA-COAD
Tgd	0.000479287	+	1.91359	0.0125028	0.047104	CIBERSORT	TCGA-COAD
Endo	0.000794915	+	0.536842	0.0151939	0.0220433	DWLS	TCGA-COAD
Epi	0.0164894	+	0.166557	0.629815	0.70689	DWLS	TCGA-COAD
Macro	2.40438e-06	-	0.934264	0.0425399	0.0222615	DWLS	TCGA-COAD
Mast	2.23421e-07	-	0.875252	0.00478901	0.00261077	DWLS	TCGA-COAD
Mono	0.0164894	-	1.31177	0.00590667	0.00237935	DWLS	TCGA-COAD
Peri	0.0164894	-	1.58265	0.0180696	0.00603287	DWLS	TCGA-COAD
Plasma	0.0167606	+	1.14255	0.0879947	0.194267	DWLS	TCGA-COAD
Plasma	0.00202493	-	0.898561	0.0175551	0.00941694	MuSiC	TCGA-COAD
Fibro	1.76636e-06	+	0.75682	0.0719272	0.12154	MuSiC	TCGA-COAD
Endo	5.3e-22	+	1.69593	0.0627238	0.203216	MuSiC	TCGA-COAD
TZBTB16	0.000944957	+	0.863868	0.00180146	0.0032785	MuSiC	TCGA-COAD
Peri	1.67681e-18	-	2.13336	0.136173	0.0310374	MuSiC	TCGA-COAD
B	0.000914465	-	0.955431	0.0234103	0.0120724	ReCIDE	TCGA-COAD
Endo	0.00108859	+	0.40886	0.029732	0.0394733	ReCIDE	TCGA-COAD
Fibro	0.000797318	+	0.601658	0.0868342	0.131767	ReCIDE	TCGA-COAD
ILC	1.89284e-16	+	1.73065	0.00347709	0.0115397	ReCIDE	TCGA-COAD
Macro	4.79303e-07	-	1.1512	0.0609211	0.0274297	ReCIDE	TCGA-COAD
Mast	0.0482989	-	0.279903	0.00378641	0.00311866	ReCIDE	TCGA-COAD
Mono	8.46576e-05	+	1.47898	0.00291718	0.00813171	ReCIDE	TCGA-COAD
NK	9.29988e-05	+	0.714613	0.00172595	0.00283237	ReCIDE	TCGA-COAD
Peri	9.05415e-21	+	3.00279	0.00345567	0.0276989	ReCIDE	TCGA-COAD
TCD4	0.00659829	+	0.657479	0.0161937	0.0255427	ReCIDE	TCGA-COAD
TCD8	0.001702	-	0.881298	0.0094018	0.00510404	ReCIDE	TCGA-COAD
TZBTB16	7.98617e-10	+	1.07156	0.00222135	0.0046686	ReCIDE	TCGA-COAD
Plasma	0.0180097	-	0.377435	0.0478368	0.0621415	scRNA	TCGA-COAD
Fibro	0.00325605	-	1.31777	0.00578913	0.0144312	scRNA	TCGA-COAD
Macro	6.51849e-11	+	2.60437	0.0527723	0.00867785	scRNA	TCGA-COAD
Mono	1.80306e-09	+	3.00659	0.0358458	0.0044603	scRNA	TCGA-COAD
TCD4	0.000139291	+	1.29226	0.104436	0.0426423	scRNA	TCGA-COAD
B	0.0121487	-	1.74994	0.0306258	0.103009	scRNA	TCGA-COAD
TCD8	7.92529e-06	+	1.63855	0.0500695	0.0160813	scRNA	TCGA-COAD
DC	7.92529e-06	+	1.37847	0.0140255	0.00539457	scRNA	TCGA-COAD
NK	0.00110675	+	0.974536	0.00868193	0.00441826	scRNA	TCGA-COAD
Tgd	0.0180097	-	1.26939	0.0111728	0.0269331	scRNA	TCGA-COAD
Peri	0.00325605	+	1.23066	0.0037961	0.0016176	scRNA	TCGA-COAD
ILC	0.0046325	-	1.77984	0.0016269	0.00558659	scRNA	TCGA-COAD
Epi	3.32249e-13	+	1.05904	0.219785	0.457933	BayesPrism	GEO-COAD
Plasma	3.32249e-13	-	1.19236	0.0560727	0.0245366	BayesPrism	GEO-COAD
Fibro	1.93926e-09	-	0.145045	0.120849	0.10929	BayesPrism	GEO-COAD
Endo	3.32249e-13	-	0.314855	0.0924698	0.0743394	BayesPrism	GEO-COAD
Macro	3.20748e-12	-	0.475807	0.0262653	0.0188865	BayesPrism	GEO-COAD
Mono	3.32249e-13	-	2.69838	0.0117556	0.00181114	BayesPrism	GEO-COAD
TCD4	3.32249e-13	-	1.53235	0.0409658	0.0141625	BayesPrism	GEO-COAD
B	3.32249e-13	-	0.967495	0.170571	0.0872288	BayesPrism	GEO-COAD
Mast	3.6428e-13	+	0.205269	0.00944922	0.010894	BayesPrism	GEO-COAD
TCD8	2.47632e-10	+	3.20971	0.00130859	0.0121066	BayesPrism	GEO-COAD
DC	0.0025427	+	0.0540144	0.0216578	0.0224841	BayesPrism	GEO-COAD
TZBTB16	2.03584e-06	+	0.71735	0.00115043	0.00189149	BayesPrism	GEO-COAD
NK	0.000156012	+	0.0771759	0.0120132	0.0126734	BayesPrism	GEO-COAD
Tgd	3.32249e-13	-	3.02477	0.0148456	0.00182412	BayesPrism	GEO-COAD
Peri	3.6428e-13	-	0.223299	0.0369651	0.0316645	BayesPrism	GEO-COAD
ILC	3.32249e-13	-	0.543151	0.045461	0.0311986	BayesPrism	GEO-COAD
Epi	1.6423e-07	-	0.432905	0.810807	0.60062	CIBERSORT	GEO-COAD
Fibro	2.2291e-08	+	2.06842	0.0260223	0.109145	CIBERSORT	GEO-COAD
TCD8	2.26906e-05	+	3.03525	0.00701333	0.0574943	CIBERSORT	GEO-COAD
Tgd	1.25544e-05	+	2.56162	0.0145966	0.0861739	CIBERSORT	GEO-COAD
B	7.74638e-12	-	0.467032	0.186932	0.135236	DWLS	GEO-COAD
DC	1.34379e-12	-	0.784158	0.0639626	0.0371425	DWLS	GEO-COAD
Endo	3.17883e-05	-	0.138351	0.0259607	0.0235868	DWLS	GEO-COAD
Epi	7.67937e-13	-	2.40354	0.0401726	0.00759262	DWLS	GEO-COAD
Fibro	8.57417e-12	-	1.13615	0.0344133	0.0156572	DWLS	GEO-COAD
ILC	2.88278e-11	-	0.485618	0.255563	0.182521	DWLS	GEO-COAD
Macro	3.0565e-10	-	2.14048	0.0109047	0.00247321	DWLS	GEO-COAD
Mast	8.7601e-12	-	2.8997	0.0251333	0.00336785	DWLS	GEO-COAD
NK	7.67937e-13	+	1.42055	0.0196797	0.0526802	DWLS	GEO-COAD
Peri	7.67937e-13	-	1.27059	0.109683	0.0454627	DWLS	GEO-COAD
Plasma	7.67937e-13	+	1.52295	0.0110029	0.03162	DWLS	GEO-COAD
TZBTB16	1.58879e-05	-	1.17837	0.017908	0.00791261	DWLS	GEO-COAD
Epi	1.01055e-12	-	1.39898	0.0161332	0.00611768	MuSiC	GEO-COAD
Fibro	7.70876e-05	+	0.702975	0.00707597	0.0115187	MuSiC	GEO-COAD
Endo	1.01055e-12	+	1.89853	0.0145649	0.0543028	MuSiC	GEO-COAD
Macro	3.70237e-10	+	0.389279	0.0295477	0.0386998	MuSiC	GEO-COAD
Peri	1.01055e-12	-	2.29389	0.56033	0.114265	MuSiC	GEO-COAD
B	0.0117158	-	0.0631547	0.18407	0.176186	ReCIDE	GEO-COAD
Endo	7.36858e-12	-	0.418318	0.0471234	0.0352623	ReCIDE	GEO-COAD
Epi	6.13739e-11	-	0.450461	0.0379128	0.0277449	ReCIDE	GEO-COAD
Fibro	7.25588e-06	+	0.322564	0.0538367	0.0673256	ReCIDE	GEO-COAD
ILC	7.78089e-13	-	0.626128	0.10191	0.0660291	ReCIDE	GEO-COAD
Macro	1.88e-12	-	1.52677	0.0213761	0.00741869	ReCIDE	GEO-COAD
Mast	2.24992e-10	-	0.448029	0.0375457	0.0275226	ReCIDE	GEO-COAD
Mono	7.78089e-13	+	1.07814	0.0356112	0.0751865	ReCIDE	GEO-COAD
NK	7.23217e-11	+	0.519952	0.0255163	0.036588	ReCIDE	GEO-COAD
Peri	7.78089e-13	+	0.81393	0.040927	0.0719494	ReCIDE	GEO-COAD
Plasma	7.03616e-05	+	0.25372	0.0323561	0.0385775	ReCIDE	GEO-COAD
TCD8	0.00902616	+	0.297561	0.032039	0.039378	ReCIDE	GEO-COAD
Tgd	1.45727e-05	-	0.304275	0.058876	0.0476806	ReCIDE	GEO-COAD
TZBTB16	7.78089e-13	+	1.45861	0.0296101	0.0813815	ReCIDE	GEO-COAD
Plasma	0.0180097	-	0.377435	0.0478368	0.0621415	scRNA	GEO-COAD
Fibro	0.00325605	-	1.31777	0.00578913	0.0144312	scRNA	GEO-COAD
Macro	6.51849e-11	+	2.60437	0.0527723	0.00867785	scRNA	GEO-COAD
Mono	1.80306e-09	+	3.00659	0.0358458	0.0044603	scRNA	GEO-COAD
TCD4	0.000139291	+	1.29226	0.104436	0.0426423	scRNA	GEO-COAD
B	0.0121487	-	1.74994	0.0306258	0.103009	scRNA	GEO-COAD
TCD8	7.92529e-06	+	1.63855	0.0500695	0.0160813	scRNA	GEO-COAD
DC	7.92529e-06	+	1.37847	0.0140255	0.00539457	scRNA	GEO-COAD
NK	0.00110675	+	0.974536	0.00868193	0.00441826	scRNA	GEO-COAD
Tgd	0.0180097	-	1.26939	0.0111728	0.0269331	scRNA	GEO-COAD
Peri	0.00325605	+	1.23066	0.0037961	0.0016176	scRNA	GEO-COAD
ILC	0.0046325	-	1.77984	0.0016269	0.00558659	scRNA	GEO-COAD
T_NK_cell	8.25397e-05	-	1.91352	0.02757	0.0073183	BayesPrism	TCGA-HNSC
Endothelial	0.00387762	+	0.72175	0.0444188	0.0732546	BayesPrism	TCGA-HNSC
Endothelial	0.0300642	+	0.533633	0.0284984	0.0412534	CIBERSORT	TCGA-HNSC
Fibroblast	0.00973704	+	0.766362	0.0616852	0.104925	CIBERSORT	TCGA-HNSC
Plasma_cell	0.0155699	-	0.819726	0.361475	0.204794	CIBERSORT	TCGA-HNSC
Fibroblast	0.00355764	+	1.27925	0.038017	0.0922722	DWLS	TCGA-HNSC
T_NK_cell	0.00355764	-	1.80218	0.0504689	0.0144715	DWLS	TCGA-HNSC
Macrophage	0.0292822	-	0.955837	0.0875108	0.0451155	MuSiC	TCGA-HNSC
Plasma_cell	0.0292822	-	1.16774	0.0319303	0.0142127	MuSiC	TCGA-HNSC
Endothelial	0.00321938	-	0.795531	0.12194	0.0702535	MuSiC	TCGA-HNSC
Fibroblast	5.50493e-06	+	1.85633	0.0630784	0.228397	MuSiC	TCGA-HNSC
B_cell	0.00326407	-	0.977389	0.0870373	0.0442061	ReCIDE	TCGA-HNSC
cDC	7.04473e-10	+	2.26927	0.00590854	0.0284839	ReCIDE	TCGA-HNSC
Endothelial	0.00676616	+	0.549953	0.0414571	0.0606948	ReCIDE	TCGA-HNSC
Fibroblast	0.000128636	+	0.948626	0.0630745	0.121736	ReCIDE	TCGA-HNSC
Lymphovascular	0.0347161	+	0.690423	0.00286348	0.00462097	ReCIDE	TCGA-HNSC
Mast_cell	0.00326407	+	2.44205	0.0012454	0.00676765	ReCIDE	TCGA-HNSC
pDC	2.72512e-09	+	3.22527	0.00502901	0.0470311	ReCIDE	TCGA-HNSC
Plasma_cell	0.0101889	-	1.58687	0.0489054	0.0162803	ReCIDE	TCGA-HNSC
T_NK_cell	7.34686e-08	-	3.31071	0.0656141	0.00661262	ReCIDE	TCGA-HNSC
Epithelial	0.0644689	-	4.06037	0.0168869	0.281737	scRNA	TCGA-HNSC
B_cell	0.093145	-	2.61537	0.0242344	0.148504	scRNA	TCGA-HNSC
Macrophage	0.093145	+	2.50394	0.0931068	0.0164142	scRNA	TCGA-HNSC
pDC	0.0644689	+	1.58202	0.0076586	0.00255808	scRNA	TCGA-HNSC
Endothelial	0.046398	+	2.75816	0.0618507	0.00914233	scRNA	TCGA-HNSC
Lymphovascular	0.034188	+	2.90322	0.103762	0.0138701	scRNA	TCGA-HNSC
Fibroblast	0.043956	+	4.2587	0.0572436	0.00299041	scRNA	TCGA-HNSC
Epithelial	8.31192e-09	-	0.14285	0.606387	0.549222	BayesPrism	GEO-HNSC
B_cell	3.90867e-05	+	0.245357	0.048371	0.0573383	BayesPrism	GEO-HNSC
Macrophage	1.93016e-14	-	0.839746	0.0213436	0.0119256	BayesPrism	GEO-HNSC
pDC	1.75823e-15	+	0.422523	0.0181201	0.0242859	BayesPrism	GEO-HNSC
Plasma_cell	4.26609e-06	+	0.473587	0.0261052	0.0362485	BayesPrism	GEO-HNSC
cDC	4.26985e-09	+	0.66312	0.0033131	0.0052463	BayesPrism	GEO-HNSC
Endothelial	8.73053e-23	+	0.708824	0.0512912	0.083834	BayesPrism	GEO-HNSC
Lymphovascular	1.15755e-12	+	0.80095	0.0094981	0.016548	BayesPrism	GEO-HNSC
Fibroblast	2.9649e-06	-	0.509322	0.0585665	0.041146	BayesPrism	GEO-HNSC
Endothelial	0.000360655	-	0.936413	0.0334368	0.0174717	CIBERSORT	GEO-HNSC
Macrophage	0.0116315	+	0.349188	0.0555816	0.0708023	CIBERSORT	GEO-HNSC
Mast_cell	0.0158111	+	0.969139	0.009087	0.0177894	CIBERSORT	GEO-HNSC
Plasma_cell	5.45238e-09	+	0.689363	0.135089	0.217841	CIBERSORT	GEO-HNSC
T_NK_cell	5.04e-12	-	1.45039	0.0785144	0.0287302	CIBERSORT	GEO-HNSC
B_cell	1.22862e-19	+	1.80154	0.088226	0.307548	DWLS	GEO-HNSC
cDC	6.07388e-13	+	1.13862	0.0169118	0.0372347	DWLS	GEO-HNSC
Endothelial	0.0330819	+	0.397898	0.0436565	0.0575213	DWLS	GEO-HNSC
Epithelial	0.000130148	+	0.455875	0.246235	0.33774	DWLS	GEO-HNSC
Lymphovascular	0.00100328	-	3.13835	0.105489	0.0119803	DWLS	GEO-HNSC
Macrophage	2.51746e-15	-	1.42848	0.0534839	0.0198705	DWLS	GEO-HNSC
Mast_cell	3.6197e-17	-	3.03682	0.0113206	0.00137941	DWLS	GEO-HNSC
pDC	1.40418e-11	-	2.07626	0.016395	0.0038877	DWLS	GEO-HNSC
Plasma_cell	3.08972e-13	-	2.21135	0.065262	0.0140921	DWLS	GEO-HNSC
T_NK_cell	8.94191e-15	-	0.982708	0.131889	0.0667395	DWLS	GEO-HNSC
T_NK_cell	2.97668e-07	+	1.48061	0.0474937	0.132539	MuSiC	GEO-HNSC
Macrophage	0.000611515	-	0.808476	0.0197362	0.011269	MuSiC	GEO-HNSC
Epithelial	3.87242e-25	-	1.1953	0.483315	0.211061	MuSiC	GEO-HNSC
Plasma_cell	0.000713565	+	0.286533	0.0602682	0.0735095	MuSiC	GEO-HNSC
Endothelial	2.6609e-08	-	0.356218	0.242048	0.18909	MuSiC	GEO-HNSC
Lymphovascular	0.0108788	+	1.99277	0.00199944	0.00795781	MuSiC	GEO-HNSC
B_cell	5.72745e-08	+	0.481991	0.0701158	0.0979286	ReCIDE	GEO-HNSC
cDC	2.04837e-26	+	1.08087	0.0258507	0.0546822	ReCIDE	GEO-HNSC
Endothelial	0.000506131	-	0.170359	0.0860266	0.0764451	ReCIDE	GEO-HNSC
Epithelial	1.62205e-08	+	0.4452	0.261665	0.356257	ReCIDE	GEO-HNSC
Lymphovascular	1.7998e-10	-	0.813448	0.0519432	0.0295567	ReCIDE	GEO-HNSC
Macrophage	9.76385e-07	-	0.329814	0.0735958	0.0585557	ReCIDE	GEO-HNSC
Mast_cell	9.6247e-19	+	1.35485	0.013291	0.0339945	ReCIDE	GEO-HNSC
pDC	5.52434e-12	+	0.685338	0.0275893	0.0443658	ReCIDE	GEO-HNSC
Plasma_cell	2.30081e-13	-	0.612299	0.0658708	0.0430896	ReCIDE	GEO-HNSC
T_NK_cell	3.54073e-20	-	1.2405	0.161989	0.068558	ReCIDE	GEO-HNSC
Epithelial	0.0644689	-	4.06037	0.0168869	0.281737	scRNA	GEO-HNSC
B_cell	0.093145	-	2.61537	0.0242344	0.148504	scRNA	GEO-HNSC
Macrophage	0.093145	+	2.50394	0.0931068	0.0164142	scRNA	GEO-HNSC
pDC	0.0644689	+	1.58202	0.0076586	0.00255808	scRNA	GEO-HNSC
Endothelial	0.046398	+	2.75816	0.0618507	0.00914233	scRNA	GEO-HNSC
Lymphovascular	0.034188	+	2.90322	0.103762	0.0138701	scRNA	GEO-HNSC
Fibroblast	0.043956	+	4.2587	0.0572436	0.00299041	scRNA	GEO-HNSC
Endothelial_cell	3.78133e-29	-	0.641981	0.0519561	0.0332951	BayesPrism	TCGA-LUCA
Plasma_cell	0.000242185	-	0.579499	0.0178829	0.0119672	BayesPrism	TCGA-LUCA
Macrophage	1.19952e-08	+	0.576272	0.0267172	0.0398352	BayesPrism	TCGA-LUCA
cDC2	6.4372e-09	+	1.28499	0.00549369	0.013387	BayesPrism	TCGA-LUCA
Macrophage_alveolar	0.00814695	+	0.90891	0.00570768	0.0107169	BayesPrism	TCGA-LUCA
Endothelial_cell	7.19179e-05	+	0.300956	0.0219354	0.0270236	CIBERSORT	TCGA-LUCA
Macrophage	1.22875e-11	+	0.603787	0.0418132	0.0635436	CIBERSORT	TCGA-LUCA
Macrophage_alveolar	6.45047e-72	-	2.12051	0.148428	0.0341334	CIBERSORT	TCGA-LUCA
Plasma_cell	2.42193e-06	+	0.579049	0.171958	0.256882	CIBERSORT	TCGA-LUCA
Stromal	0.00610532	+	0.210861	0.107322	0.124213	CIBERSORT	TCGA-LUCA
cDC2	0.00044662	+	1.15422	0.00883053	0.0196536	CIBERSORT	TCGA-LUCA
cDC2	5.33169e-05	+	0.708113	0.00676096	0.0110452	DWLS	TCGA-LUCA
Endothelial_cell	6.53152e-10	+	0.338319	0.0268421	0.033936	DWLS	TCGA-LUCA
Macrophage	1.80276e-06	+	0.36655	0.0388953	0.0501463	DWLS	TCGA-LUCA
Epithelial_cell	0.0120657	-	0.111193	0.68242	0.631799	DWLS	TCGA-LUCA
Endothelial_cell	4.10524e-07	-	0.227388	0.156176	0.133402	MuSiC	TCGA-LUCA
Plasma_cell	6.84977e-06	-	0.648956	0.0392108	0.0250063	MuSiC	TCGA-LUCA
Macrophage	3.46024e-13	+	0.657303	0.0821101	0.129498	MuSiC	TCGA-LUCA
Stromal	0.00594406	-	0.220787	0.13912	0.119378	MuSiC	TCGA-LUCA
Epithelial_cell	1.6913e-06	+	0.213341	0.462494	0.536201	MuSiC	TCGA-LUCA
cDC2	3.46342e-07	+	0.366968	0.00617578	0.00796453	ReCIDE	TCGA-LUCA
Endothelial_cell	1.30875e-78	-	1.06094	0.0307076	0.0147187	ReCIDE	TCGA-LUCA
Macrophage	0.000153244	+	0.292306	0.0571082	0.0699345	ReCIDE	TCGA-LUCA
Macrophage_alveolar	0.00657937	+	0.186664	0.027916	0.031772	ReCIDE	TCGA-LUCA
Monocyte	2.37277e-17	-	0.778952	0.0208926	0.012176	ReCIDE	TCGA-LUCA
Stromal	7.14052e-51	-	1.22431	0.157488	0.0674051	ReCIDE	TCGA-LUCA
Epithelial_cell	3.48199e-25	+	0.415357	0.478245	0.637801	ReCIDE	TCGA-LUCA
cDC2	0.0955783	+	1.69658	0.0189573	0.00584865	scRNA	TCGA-LUCA
Epithelial_cell	0.0955783	-	0.995114	0.366825	0.731169	scRNA	TCGA-LUCA
Macrophage	0.0955783	+	1.41027	0.163657	0.0615746	scRNA	TCGA-LUCA
Endothelial_cell	7.04816e-06	-	0.419116	0.061581	0.0460553	BayesPrism	GEO-LUCA
Plasma_cell	6.07617e-11	-	1.99933	0.0222912	0.00557541	BayesPrism	GEO-LUCA
cDC2	7.64809e-06	+	1.25974	0.00552361	0.0132264	BayesPrism	GEO-LUCA
Monocyte	0.00991824	-	2.04715	0.015693	0.00379712	BayesPrism	GEO-LUCA
Epithelial_cell	0.00991824	+	0.0826848	0.670208	0.709742	BayesPrism	GEO-LUCA
Endothelial_cell	0.0077699	+	0.436934	0.0134063	0.0181484	CIBERSORT	GEO-LUCA
Macrophage_alveolar	0.00205241	-	0.779536	0.0835489	0.0486718	CIBERSORT	GEO-LUCA
Monocyte	0.00890156	+	1.29098	0.0142398	0.0348439	CIBERSORT	GEO-LUCA
Plasma_cell	0.0177292	-	0.399462	0.158268	0.119989	CIBERSORT	GEO-LUCA
Stromal	0.00168198	+	0.723782	0.0827013	0.136582	CIBERSORT	GEO-LUCA
cDC2	0.000763756	+	1.49217	0.0161061	0.0453085	CIBERSORT	GEO-LUCA
Macrophage_alveolar	8.47374e-10	-	2.9263	0.140209	0.0184446	DWLS	GEO-LUCA
Plasma_cell	0.0107929	-	0.975081	0.102434	0.0521094	DWLS	GEO-LUCA
Stromal	1.8351e-08	-	0.902377	0.348461	0.186428	MuSiC	GEO-LUCA
Endothelial_cell	5.11206e-17	-	1.0723	0.0395168	0.0187926	ReCIDE	GEO-LUCA
Macrophage_alveolar	8.25414e-10	+	0.523766	0.0519136	0.0746364	ReCIDE	GEO-LUCA
Monocyte	1.74766e-18	-	1.05607	0.0788951	0.0379439	ReCIDE	GEO-LUCA
Plasma_cell	0.000149272	-	0.427186	0.143645	0.10683	ReCIDE	GEO-LUCA
Stromal	6.22514e-06	-	0.528257	0.0825935	0.0572697	ReCIDE	GEO-LUCA
Epithelial_cell	1.76082e-13	+	0.75913	0.201491	0.341018	ReCIDE	GEO-LUCA
cDC2	0.0955783	+	1.69658	0.0189573	0.00584865	scRNA	GEO-LUCA
Epithelial_cell	0.0955783	-	0.995114	0.366825	0.731169	scRNA	GEO-LUCA
Macrophage	0.0955783	+	1.41027	0.163657	0.0615746	scRNA	GEO-LUCA
B	0.00472121	-	3.93684	0.14168	0.0092513	BayesPrism	TCGA-ESCA
CD4Tconv	0.00684445	-	1.66316	0.010375	0.00327588	BayesPrism	TCGA-ESCA
Endothelial	0.0120808	-	1.05475	0.114841	0.0552822	BayesPrism	TCGA-ESCA
Epi	0.0041311	+	0.699491	0.518837	0.842556	BayesPrism	TCGA-ESCA
Pericytes	0.014105	-	0.972214	0.0244123	0.0124435	BayesPrism	TCGA-ESCA
DC	0.0449453	-	0.725286	0.0506495	0.0306367	CIBERSORT	TCGA-ESCA
Pericytes	1.05682e-05	-	1.79606	0.0915404	0.02636	CIBERSORT	TCGA-ESCA
Pericytes	0.000284408	-	3.572	0.160841	0.0135244	DWLS	TCGA-ESCA
B	0.000132532	-	3.07583	0.0992657	0.0117729	ReCIDE	TCGA-ESCA
Epi	0.00651595	+	1.31172	0.260117	0.645709	ReCIDE	TCGA-ESCA
Pericytes	2.61395e-06	-	3.35851	0.328281	0.0320063	ReCIDE	TCGA-ESCA
Treg	0.043884	-	1.09194	0.00797739	0.00374244	ReCIDE	TCGA-ESCA
Fibroblasts	0.0221973	-	2.4125	0.101781	0.541878	scRNA	TCGA-ESCA
CD8Tex	0.0983129	+	2.30707	0.143625	0.0290222	scRNA	TCGA-ESCA
Treg	0.0221973	+	3.4571	0.0491998	0.00447994	scRNA	TCGA-ESCA
Mono_Macro	0.0983129	+	1.2309	0.0656607	0.0279748	scRNA	TCGA-ESCA
Epi	0.0221973	+	5.32908	0.164428	0.00409038	scRNA	TCGA-ESCA
B	0.000216502	-	2.58138	0.0803507	0.0134251	BayesPrism	GEO-ESCA
Fibroblasts	0.012954	+	1.35507	0.0679682	0.173869	BayesPrism	GEO-ESCA
Mono_Macro	0.00162376	+	1.64775	0.0112592	0.03528	BayesPrism	GEO-ESCA
Pericytes	0.01554	-	2.99676	0.0746063	0.00934675	BayesPrism	GEO-ESCA
Mono_Macro	0.00685589	+	0.793062	0.0731434	0.126739	CIBERSORT	GEO-ESCA
Pericytes	0.00102838	-	2.63982	0.120666	0.0193607	CIBERSORT	GEO-ESCA
Fibroblasts	0.000216502	+	2.03221	0.0460931	0.188534	DWLS	GEO-ESCA
Mono_Macro	0.0228049	+	1.96875	0.018662	0.0730485	DWLS	GEO-ESCA
Pericytes	0.00162376	-	3.02445	0.323486	0.0397563	DWLS	GEO-ESCA
Fibroblasts	0.000757756	+	2.38995	0.0625756	0.327984	MuSiC	GEO-ESCA
Endothelial	0.0383208	+	0.830855	0.105495	0.187647	MuSiC	GEO-ESCA
Epi	0.019431	-	1.29312	0.596416	0.243379	MuSiC	GEO-ESCA
B	0.00121782	-	3.1939	0.0389302	0.00425429	ReCIDE	GEO-ESCA
CD4Tconv	0.0387177	-	0.804276	0.0465812	0.0266747	ReCIDE	GEO-ESCA
CD8Tex	0.047952	-	1.3034	0.00474915	0.00192421	ReCIDE	GEO-ESCA
DC	7.21673e-05	-	2.46683	0.0227323	0.00411201	ReCIDE	GEO-ESCA
Fibroblasts	5.41254e-05	+	1.88089	0.0561621	0.206846	ReCIDE	GEO-ESCA
Mono_Macro	0.0136829	+	1.10496	0.0393924	0.0847301	ReCIDE	GEO-ESCA
Pericytes	5.41254e-05	-	2.95683	0.332944	0.0428823	ReCIDE	GEO-ESCA
Fibroblasts	0.0221973	-	2.4125	0.101781	0.541878	scRNA	GEO-ESCA
CD8Tex	0.0983129	+	2.30707	0.143625	0.0290222	scRNA	GEO-ESCA
Treg	0.0221973	+	3.4571	0.0491998	0.00447994	scRNA	GEO-ESCA
Mono_Macro	0.0983129	+	1.2309	0.0656607	0.0279748	scRNA	GEO-ESCA
Epi	0.0221973	+	5.32908	0.164428	0.00409038	scRNA	GEO-ESCA
Macro	4.07695e-07	+	2.75518	0.00361999	0.02444	BayesPrism	TCGA-KIRC
Endothelial	6.61969e-31	+	1.67826	0.0848909	0.271687	BayesPrism	TCGA-KIRC
Pericytes	2.96296e-06	+	1.66821	0.00768796	0.0244338	BayesPrism	TCGA-KIRC
Fibroblast	7.11973e-08	-	0.960068	0.0873741	0.0449131	BayesPrism	TCGA-KIRC
mDC	0.022936	+	1.41768	0.00366807	0.00979943	BayesPrism	TCGA-KIRC
Mature_B	0.000950586	+	2.26902	0.00206372	0.00994708	BayesPrism	TCGA-KIRC
epi	1.12226e-15	-	0.369916	0.79469	0.614953	BayesPrism	TCGA-KIRC
CD4	0.0394726	-	0.548245	0.02672	0.0182725	CIBERSORT	TCGA-KIRC
Endothelial	0.000987333	+	3.44583	0.0123574	0.134656	CIBERSORT	TCGA-KIRC
Fibroblast	2.66479e-09	+	1.16053	0.114093	0.255041	CIBERSORT	TCGA-KIRC
Macro	1.04441e-08	+	2.02538	0.0240689	0.097984	CIBERSORT	TCGA-KIRC
Mast_cells	0.0010056	+	0.749496	0.0069915	0.0117542	CIBERSORT	TCGA-KIRC
NKT	3.26298e-06	+	1.50633	0.0192019	0.05455	CIBERSORT	TCGA-KIRC
mDC	0.00564564	+	2.08962	0.00624251	0.0265704	CIBERSORT	TCGA-KIRC
epi	6.90954e-38	-	2.03267	0.592379	0.144778	CIBERSORT	TCGA-KIRC
Endothelial	1.09829e-25	+	1.97574	0.0533095	0.209683	DWLS	TCGA-KIRC
Macro	8.18703e-23	+	2.58125	0.0132904	0.0795371	DWLS	TCGA-KIRC
Pericytes	1.81098e-09	+	2.60721	0.0108672	0.0662162	DWLS	TCGA-KIRC
epi	4.0898e-29	-	0.773321	0.817339	0.4782	DWLS	TCGA-KIRC
Macro	0.0084629	+	2.73424	0.0100443	0.0668352	MuSiC	TCGA-KIRC
Endothelial	4.939e-39	+	1.97911	0.178929	0.705426	MuSiC	TCGA-KIRC
Proliferation_Tcell	0.000844254	+	4.18517	0.00133684	0.0243188	MuSiC	TCGA-KIRC
epi	1.3242e-30	-	3.07859	0.805876	0.0953935	MuSiC	TCGA-KIRC
Endothelial	8.21863e-19	+	1.00836	0.121132	0.243672	ReCIDE	TCGA-KIRC
Macro	1.00138e-29	+	2.81189	0.00972676	0.0683017	ReCIDE	TCGA-KIRC
Mast_cells	3.41366e-05	+	1.00296	0.00174578	0.00349875	ReCIDE	TCGA-KIRC
mDC	3.41366e-05	+	1.61792	0.00176567	0.00541943	ReCIDE	TCGA-KIRC
memBcell	0.0146016	+	1.18352	0.0013911	0.00315962	ReCIDE	TCGA-KIRC
Pericytes	3.35447e-31	+	2.73836	0.0134625	0.0898365	ReCIDE	TCGA-KIRC
Treg	0.0161765	+	1.34578	0.00150265	0.00381924	ReCIDE	TCGA-KIRC
epi	3.43199e-32	-	0.901735	0.732718	0.392182	ReCIDE	TCGA-KIRC
epi	0.0234014	-	2.47441	0.0353991	0.196727	scRNA	TCGA-KIRC
Mast_cells	0.031968	+	3.05161	0.0173911	0.00209749	scRNA	TCGA-KIRC
Mature_B	0.0799671	-	1.56419	0.0170978	0.0505601	scRNA	TCGA-KIRC
mDC	0.0234014	-	1.47177	0.0273309	0.0758053	scRNA	TCGA-KIRC
Proliferation_Tcell	0.0234014	+	2.18498	0.012328	0.00271111	scRNA	TCGA-KIRC
Macro	3.9888e-13	+	2.36053	0.00937473	0.0481448	BayesPrism	GEO-KIRC
Endothelial	1.54864e-23	+	2.95158	0.0204538	0.15823	BayesPrism	GEO-KIRC
Pericytes	0.000210317	+	1.49525	0.00433887	0.0122319	BayesPrism	GEO-KIRC
Fibroblast	6.91908e-05	+	1.02675	0.0197543	0.0402479	BayesPrism	GEO-KIRC
mDC	0.000647699	+	1.57148	0.00252922	0.0075171	BayesPrism	GEO-KIRC
Proliferation_Tcell	0.00160503	+	0.876672	0.00326096	0.00598757	BayesPrism	GEO-KIRC
epi	1.87392e-18	-	0.422031	0.929326	0.693624	BayesPrism	GEO-KIRC
Endothelial	0.000106736	+	1.90261	0.0208509	0.0779593	CIBERSORT	GEO-KIRC
Fibroblast	5.85787e-10	+	2.37708	0.0501956	0.260758	CIBERSORT	GEO-KIRC
Macro	0.000960954	+	1.13685	0.0443727	0.097576	CIBERSORT	GEO-KIRC
NKT	0.00851189	-	1.48841	0.022593	0.00805225	CIBERSORT	GEO-KIRC
Treg	4.89155e-10	-	2.07255	0.0625338	0.0148667	CIBERSORT	GEO-KIRC
mDC	0.000213374	+	1.28886	0.0151916	0.0371184	CIBERSORT	GEO-KIRC
epi	5.05594e-23	-	1.94685	0.722159	0.187315	CIBERSORT	GEO-KIRC
Endothelial	7.01111e-14	+	2.29748	0.0294059	0.144559	DWLS	GEO-KIRC
Fibroblast	3.69047e-06	+	0.781468	0.0945305	0.162487	DWLS	GEO-KIRC
Macro	1.52644e-21	+	3.93067	0.0123382	0.188149	DWLS	GEO-KIRC
Mast_cells	2.88481e-06	+	1.04185	0.00486258	0.0100114	DWLS	GEO-KIRC
mDC	0.000202698	+	1.416	0.00434448	0.011593	DWLS	GEO-KIRC
epi	1.06483e-20	-	0.971872	0.864645	0.440834	DWLS	GEO-KIRC
Endothelial	4.48692e-19	+	4.19087	0.0151691	0.277037	MuSiC	GEO-KIRC
epi	3.21895e-23	-	0.876615	0.99186	0.54021	MuSiC	GEO-KIRC
Endothelial	6.95326e-15	+	1.44315	0.0516299	0.140389	ReCIDE	GEO-KIRC
Fibroblast	6.04162e-17	+	1.11221	0.0610013	0.13187	ReCIDE	GEO-KIRC
Macro	2.18002e-16	+	2.31459	0.0169394	0.0842674	ReCIDE	GEO-KIRC
Mast_cells	1.14531e-11	+	1.07945	0.00725926	0.0153405	ReCIDE	GEO-KIRC
Mature_B	4.38518e-18	+	3.41578	0.00260679	0.02782	ReCIDE	GEO-KIRC
mDC	4.65813e-23	+	3.43337	0.00508803	0.0549663	ReCIDE	GEO-KIRC
Mono	0.0169539	+	0.685178	0.00304523	0.00489643	ReCIDE	GEO-KIRC
NK	0.00127963	+	0.713397	0.00288805	0.00473542	ReCIDE	GEO-KIRC
Pericytes	1.56725e-17	+	2.15196	0.0102767	0.045673	ReCIDE	GEO-KIRC
Proliferation_Tcell	0.000625013	+	0.512265	0.00677743	0.00966656	ReCIDE	GEO-KIRC
Treg	0.0178264	+	0.720715	0.0056562	0.00932142	ReCIDE	GEO-KIRC
epi	5.21897e-22	-	0.905733	0.819484	0.437409	ReCIDE	GEO-KIRC
epi	0.0234014	-	2.47441	0.0353991	0.196727	scRNA	GEO-KIRC
Mast_cells	0.031968	+	3.05161	0.0173911	0.00209749	scRNA	GEO-KIRC
Mature_B	0.0799671	-	1.56419	0.0170978	0.0505601	scRNA	GEO-KIRC
mDC	0.0234014	-	1.47177	0.0273309	0.0758053	scRNA	GEO-KIRC
Proliferation_Tcell	0.0234014	+	2.18498	0.012328	0.00271111	scRNA	GEO-KIRC
Plasma_Cells	0.0242014	-	1.41135	0.0390015	0.014663	BayesPrism	TCGA-STAD
Endothelial	0.0242014	+	0.603893	0.0825565	0.12547	BayesPrism	TCGA-STAD
Endothelial	2.47344e-06	+	1.38757	0.0209914	0.0549215	CIBERSORT	TCGA-STAD
Fibroblasts	6.83826e-05	+	1.28662	0.0603452	0.147215	CIBERSORT	TCGA-STAD
Macrophages	6.83826e-05	+	4.34632	0.00249399	0.0507305	CIBERSORT	TCGA-STAD
Plasma_Cells	0.000114875	-	1.53443	0.2886	0.0996293	CIBERSORT	TCGA-STAD
Endothelial	0.00122749	+	1.14494	0.0229847	0.0508277	DWLS	TCGA-STAD
Fibroblasts	0.00122749	+	1.22061	0.0600585	0.139963	DWLS	TCGA-STAD
Macrophages	0.00330909	+	1.69423	0.0147687	0.0477921	DWLS	TCGA-STAD
Plasma_Cells	0.0214433	-	2.10502	0.0159507	0.00370773	DWLS	TCGA-STAD
T_Cells	0.0478523	+	2.1457	0.00776144	0.0343449	DWLS	TCGA-STAD
epi	0.00330909	-	0.490434	0.853116	0.607257	DWLS	TCGA-STAD
Plasma_Cells	0.0131925	-	1.46014	0.0145833	0.0053004	MuSiC	TCGA-STAD
Macrophages	0.000577956	+	2.77233	0.00932974	0.063742	MuSiC	TCGA-STAD
Fibroblasts	0.000598659	+	1.43242	0.0563879	0.15219	MuSiC	TCGA-STAD
Endothelial	5.45903e-06	+	2.02427	0.0369335	0.15024	MuSiC	TCGA-STAD
epi	0.000102574	-	0.603326	0.878589	0.578318	MuSiC	TCGA-STAD
Endothelial	0.000411024	+	1.25574	0.0195029	0.0465711	ReCIDE	TCGA-STAD
Fibroblasts	0.000138246	+	1.72771	0.0505879	0.167548	ReCIDE	TCGA-STAD
Macrophages	0.000143015	+	1.76557	0.0151796	0.0516118	ReCIDE	TCGA-STAD
Mast	0.0340821	-	1.34201	0.00705029	0.00278114	ReCIDE	TCGA-STAD
Plasma_Cells	0.000411024	-	2.05565	0.0513433	0.0123501	ReCIDE	TCGA-STAD
epi	0.000933541	-	0.452755	0.813268	0.594211	ReCIDE	TCGA-STAD
B_Cells	0.0743218	+	2.99423	0.0480874	0.006035	scRNA	TCGA-STAD
epi	0.032107	-	1.11104	0.161963	0.349842	scRNA	TCGA-STAD
Macrophages	0.0223956	+	1.12155	0.0567602	0.026087	scRNA	TCGA-STAD
T_Cells	0.000375034	+	0.0708062	0.0462766	0.0486044	BayesPrism	GEO-STAD
Plasma_Cells	5.88747e-09	-	0.310389	0.00622828	0.00502263	BayesPrism	GEO-STAD
Macrophages	3.83239e-10	+	0.112419	0.0446976	0.0483198	BayesPrism	GEO-STAD
B_Cells	6.2393e-18	+	0.0902582	0.127712	0.135957	BayesPrism	GEO-STAD
Fibroblasts	7.03504e-26	-	0.189983	0.203369	0.178277	BayesPrism	GEO-STAD
Mast	2.56714e-27	-	0.205483	0.024248	0.0210291	BayesPrism	GEO-STAD
Endothelial	2.53822e-12	-	0.116246	0.0999707	0.0922315	BayesPrism	GEO-STAD
epi	1.0877e-09	+	0.054512	0.447756	0.464998	BayesPrism	GEO-STAD
Macrophages	1.34748e-10	+	0.923338	0.0587596	0.111438	CIBERSORT	GEO-STAD
Mast	8.37257e-16	-	1.2773	0.0207372	0.0085555	CIBERSORT	GEO-STAD
Plasma_Cells	0.000596694	-	0.62539	0.10337	0.0670092	CIBERSORT	GEO-STAD
T_Cells	2.65658e-13	+	1.53334	0.023698	0.0685952	CIBERSORT	GEO-STAD
B_Cells	6.3786e-16	-	0.259646	0.369784	0.308878	DWLS	GEO-STAD
Macrophages	3.89133e-24	+	1.23172	0.0220979	0.0518962	DWLS	GEO-STAD
Mast	2.00445e-09	-	0.232232	0.0142793	0.0121562	DWLS	GEO-STAD
Plasma_Cells	9.89617e-05	+	0.32194	0.00587379	0.00734229	DWLS	GEO-STAD
T_Cells	0.00433738	+	0.119958	0.0833624	0.0905902	DWLS	GEO-STAD
epi	0.00672978	+	0.0388656	0.390053	0.400703	DWLS	GEO-STAD
Macrophages	7.96718e-06	+	0.111727	0.083474	0.0901954	MuSiC	GEO-STAD
Fibroblasts	1.24126e-17	-	0.187084	0.155981	0.13701	MuSiC	GEO-STAD
Endothelial	6.03947e-30	+	0.426389	0.0403307	0.054199	MuSiC	GEO-STAD
B_Cells	2.41388e-10	-	0.140584	0.161359	0.146377	ReCIDE	GEO-STAD
Fibroblasts	0.00451755	-	0.0497415	0.0580713	0.0561032	ReCIDE	GEO-STAD
Macrophages	3.19528e-20	+	0.468766	0.05229	0.0723655	ReCIDE	GEO-STAD
Mast	1.47948e-33	-	0.678547	0.0529213	0.0330649	ReCIDE	GEO-STAD
Plasma_Cells	1.01707e-15	-	0.387236	0.0366057	0.0279885	ReCIDE	GEO-STAD
T_Cells	0.000975677	+	0.126419	0.101468	0.110761	ReCIDE	GEO-STAD
epi	0.00378387	+	0.0356294	0.479466	0.491455	ReCIDE	GEO-STAD
B_Cells	0.0743218	+	2.99423	0.0480874	0.006035	scRNA	GEO-STAD
epi	0.032107	-	1.11104	0.161963	0.349842	scRNA	GEO-STAD
Macrophages	0.0223956	+	1.12155	0.0567602	0.026087	scRNA	GEO-STAD

## Sheet: Table S7
Table S7: All PR cell types detected by deconvolution methods. The FDR threshold was set at 0.05. A direction of "-" indicates an association with poor cancer prognosis, while a direction of "+" indicates an association with favorable cancer prognosis.
celltype	direction	p_value	methods	dataset
Granulo	-	0.0344123	BayesPrism	TCGA-COAD
Peri	-	0.022362	BayesPrism	TCGA-COAD
Peri	-	0.0227914	ReCIDE	TCGA-COAD
Epithelial	-	2.447e-06	BayesPrism	TCGA-HNSC_neg
Fibroblast	-	0.00924836	BayesPrism	TCGA-HNSC_neg
Macrophage	+	2.96339e-05	BayesPrism	TCGA-HNSC_neg
pDC	+	7.05422e-27	BayesPrism	TCGA-HNSC_neg
T_NK_cell	+	5.33903e-07	BayesPrism	TCGA-HNSC_neg
Endothelial	+	0.00976277	CIBERSORT	TCGA-HNSC_neg
Epithelial	-	0.00976277	CIBERSORT	TCGA-HNSC_neg
Plasma_cell	+	0.0043486	CIBERSORT	TCGA-HNSC_neg
B_cell	+	0	DWLS	TCGA-HNSC_neg
Endothelial	+	0.0294813	DWLS	TCGA-HNSC_neg
Myofibroblast	+	0.000858262	DWLS	TCGA-HNSC_neg
Endothelial	+	1.48691e-10	MuSiC	TCGA-HNSC_neg
Epithelial	-	0.00358282	MuSiC	TCGA-HNSC_neg
Myofibroblast	+	0.000132573	MuSiC	TCGA-HNSC_neg
B_cell	+	0.0472648	ReCIDE	TCGA-HNSC_neg
cDC	-	0.0472648	ReCIDE	TCGA-HNSC_neg
T_cell_CD4	+	1.03884e-07	BayesPrism	TCGA-LUAD
T_cell_CD8	-	0.03909	CIBERSORT	TCGA-LUAD
T_cell_CD4	+	0.0129907	DWLS	TCGA-LUAD
cDC2	+	0.000150459	ReCIDE	TCGA-LUAD
MT1X_EC	-	2.11591e-08	BayesPrism	TCGA-PAAD
Plasma	+	0	CIBERSORT	TCGA-PAAD
Epithelial	-	0.0299802	DWLS	TCGA-PAAD
mDC	-	0.0202366	DWLS	TCGA-PAAD
Mem_B_Cell	+	0.0202366	DWLS	TCGA-PAAD
Plasma	+	0.0202366	DWLS	TCGA-PAAD
GRN_TAM	+	0	MuSiC	TCGA-PAAD
mDC	+	0.0332085	ReCIDE	TCGA-PAAD
Plasma	+	0.0291682	ReCIDE	TCGA-PAAD
Progenitor_Lymph	+	0.0332085	ReCIDE	TCGA-PAAD
smPSC	+	0.0332085	ReCIDE	TCGA-PAAD
Venous_EC	+	0.0291682	ReCIDE	TCGA-PAAD
Fibroblast	-	0.040901	CIBERSORT	GEO-HNSC_neg
